# Supplementary material for: Characterization of the complete plastome of Ophrys aveyronensis, a Euro-Mediterranean orchid with an intriguing disjunct geographic distribution
Source: Mitochondrial DNA B Resour. 2019 Sep 26;4(2):3256–7. doi: 10.1080/23802359.2019.1670748 (PMC7710315; doi:10.1080/23802359.2019.1670748)
Supplement: Supplemental Material [file TMDN_A_1670748_SM2497.zip]

Archive with 2 entries (2 files):
- Supplementary_materials.docx
- Supplementary_materials.pdf
